# Supplementary material for: Evaluating the stability of host-reference gene expression and simultaneously quantifying parasite burden and host immune responses in murine malaria
Source: Sci Rep. 2023 Nov 29;13:21071. doi: 10.1038/s41598-023-48066-9 (PMC10687243; doi:10.1038/s41598-023-48066-9)
Supplement: Supplementary file 1 — Supplementary Information 1. [file 41598_2023_48066_MOESM1_ESM.xlsx]

## Sheet: Supp Protocol
	Py18s Protection Analysis
																					Fold Reduction
		Gene of Interest: Py18s			Mean Ct GOI	HK gene 1: TBP			Mean Ct HK gene 1	HK gene 2: SDHA			Mean Ct HK gene 2	GEO mean Ct HK gene 1 & 2			dCT	ddCT	2^ddCT		2^ddCT	Protected
	Sample ID	TechRep1	TechRep2	TechRep3	TechRepMean	TechRep1	TechRep2	TechRep3		TechRep1	TechRep2	TechRep3		TechRepMean
	Group 1 (n=5)	Undetermined	Undetermined	35.523	#DIV/0!	24.521	24.541	24.765	24.609	22.3889	22.4984	22.6475	22.5116	23.5369			#DIV/0!	#DIV/0!	#DIV/0!		1189.37	NA
	Naïve	Undetermined	Undetermined	Undetermined	#DIV/0!	24.555	24.059	24.219	24.2777	22.3671	21.8937	21.9298	22.0635	23.1441			#DIV/0!	#DIV/0!	#DIV/0!		1189.37	NA
		Undetermined	Undetermined	Undetermined	#DIV/0!	24.41	24.223	24.35	24.3277	22.1973	22.1371	21.9557	22.0967	23.1854			#DIV/0!	#DIV/0!	#DIV/0!		1189.37	NA
		Undetermined	Undetermined	Undetermined	#DIV/0!	24.374	24.247	24.155	24.2587	22.1159	21.9931	21.9861	22.0317	23.1184			#DIV/0!	#DIV/0!	#DIV/0!		1189.37	NA
		Undetermined	37.569	39.775	#DIV/0!	24.075	23.978	23.984	24.0123	22.1047	22.0753	22.0075	22.0625	23.0168			#DIV/0!	#DIV/0!	#DIV/0!		1189.37	NA
	Group 2 (n=5)	36.3664	33.2878	33.7784	#DIV/0!	24.1556	24.2281	24.0181	24.1339	22.1002	22.1475	22.117	22.1216	23.1059			#DIV/0!	#DIV/0!	#DIV/0!		1189.37	NA
	Naïve	38.4947	34.1475	36.4304	#DIV/0!	24.1719	24.3377	24.3332	24.2809	22.4823	22.4988	22.2887	22.4233	23.3336			#DIV/0!	#DIV/0!	#DIV/0!		1189.37	NA
		Undetermined	Undetermined	38.1532	#DIV/0!	24.0441	24.0889	24.2093	24.1141	22.074	21.9981	22.0782	22.0501	23.059			#DIV/0!	#DIV/0!	#DIV/0!		1189.37	NA
		33.8555	36.7845	Undetermined	#DIV/0!	24.0637	23.8859	23.8986	23.9494	21.6615	21.8141	21.7995	21.7584	22.8276			#DIV/0!	#DIV/0!	#DIV/0!		1189.37	NA
		Undetermined	33.9692	Undetermined	#DIV/0!	23.8346	23.9157	23.855	23.8684	21.9827	21.7993	21.8993	21.8938	22.8598			#DIV/0!	#DIV/0!	#DIV/0!		1189.37	NA
	Group 1 (n=5)
	IC	25.49	25.69	25.688	25.6227	24.143	24.152	24.031	24.1087	22.2696	22.5527	21.9733	22.2652	23.1686			2.45407	0.513982	1.42799		1.42799	FALSE
		26.415	26.33	26.428	26.391	24.41	24.401	24.23	24.347	22.3723	22.5436	22.1892	22.3683	23.3367			3.05429	1.1142	2.16476		2.16476	FALSE
		25.423	25.474	25.49	25.4623	24.185	24.315	24.207	24.2357	22.1752	22.0383	21.9219	22.0452	23.1145			2.34784	0.407761	1.32663		1.32663	FALSE
		24.677	24.516	24.447	24.5467	24.208	23.976	24.001	24.0617	22.2886	22.1748	22.1521	22.2052	23.1148			1.43188	-0.508199	0.7031		0.7031	FALSE
		25.717	25.589	25.453	25.5863	24.237	24.167	24.078	24.1607	22.1871	22.214	22.0163	22.1392	23.1278			2.4585	0.518416	1.43238		1.43238	FALSE
	Group 2 (n=5)	23.4219	23.3072	23.1553	23.2948	23.7539	23.4306	23.6193	23.6013	21.25	21.3132	21.345	21.3027	22.4226			0.872206	-1.06788	0.47702		0.47702	FALSE
	IC	24.7962	24.6213	24.5151	24.6442	23.621	23.6647	23.7659	23.6839	21.5938	21.4979	21.5031	21.5316	22.5821			2.0621	0.122019	1.08826		1.08826	FALSE
		23.7543	24.0664	23.5574	23.7927	24.1518	23.9631	24.1883	24.1011	21.9909	21.9474	21.9888	21.9757	23.0139			0.778848	-1.16124	0.447129		0.447129	FALSE
		24.1793	24.1888	24.1725	24.1802	23.4191	23.3732	23.4383	23.4102	21.3	21.3479	21.4002	21.3494	22.356		MEAN IC dCT	1.82414	-0.115942	0.922779	AVG	0.922779	FALSE
		24.3571	24.4174	24.1834	24.3193	23.1885	23.2802	23.174	23.2142	21.1332	21.2139	21.3567	21.2346	22.2024		1.94008	2.11696	0.176872	1.13043	1.11205	1.13043	FALSE
	Group 1 (n=5)
	CSP	39.3257	35.9893	37.4473	37.5874	23.9992	23.9226	23.9246	23.9488	22.001	21.7934	21.8369	21.8771	22.8895			14.6979	12.7578	6926.12		1189.37	TRUE
		32.9653	34.3416	33.0968	34.3416	23.8919	23.8327	23.8224	23.849	21.8915	21.8133	21.7087	21.8045	22.8038			11.5377	9.59763	774.771		774.771	TRUE
		Undetermined	Undetermined	34.0351	34.0351	23.5843	23.6721	23.5283	23.5949	21.7965	21.9349	21.7395	21.8236	22.692			11.3431	9.40305	677.016		677.016	TRUE
		32.7744	33.1432	32.4637	32.7937	23.7952	23.8357	23.7316	23.7875	22.0912	22.0268	21.9063	22.0081	22.8805			9.91325	7.97316	251.282		251.282	TRUE
		34.2104	Undetermined	33.3409	33.7756	23.6822	23.5681	23.6812	23.6438	21.83	21.9412	21.8904	21.8872	22.7486			11.0271	9.08697	543.815		543.815	TRUE
	Group 2 (n=5)	Undetermined	Undetermined	Undetermined	#DIV/0!	24.106	24.2	24.049	24.1183	22.11	22.0859	22.3946	22.1968	23.1376			#DIV/0!	#DIV/0!	#DIV/0!		1189.37	TRUE
	CSP	38.269	Undetermined	33.596	#DIV/0!	23.84	24.085	24.192	24.039	22.1507	22.1795	22.1107	22.147	23.0736			#DIV/0!	#DIV/0!	#DIV/0!		1189.37	TRUE
		Undetermined	Undetermined	Undetermined	#DIV/0!	24.243	24.164	24.088	24.165	22.1471	22.1626	22.1312	22.1469	23.134			#DIV/0!	#DIV/0!	#DIV/0!		1189.37	TRUE
		Undetermined	Undetermined	Undetermined	#DIV/0!	24.041	24.145	24.344	24.1767	22.1564	22.1605	22.2414	22.1861	23.16			#DIV/0!	#DIV/0!	#DIV/0!		1189.37	TRUE
		27.484	27.135	26.982	27.2003	24.105	24.288	24.215	24.2027	22.2755	22.4757	22.3466	22.3659	23.2662			3.93415	1.99406	3.98357		3.98357	TRUE
	** Data excluded due to incorrect melt curve
	DETERMINING THE THRESHOLD OF PROTECTION
	Definitions:							Calculations:
					Py18s LOD
				Assay Limit of Detection (LOD)	35
												Py18s	Ref Gene		dCT	ddCT	2^ddCT
					AVG of IC (geomean TBP&SDHA)						CT to the LOD	35	22.8439		12.1561	10.216	1189.37
			Mean Reference Gene		22.8439
											The Threshold of Protection	26.6985	22.8439		3.85453	1.91445	3.7697
					AVG of IC (geomean TBP&SDHA)
			Mean Py18s		24.784
					+2 SD than mean of IC
			2x Standard Deviation (SD) of Py18s		1.91445

## Sheet: Key
	TERM	DEFINITION
	Naïve	Unvaccinated and unchallenged mice
	IC	‘Infection Control’ : Unvaccinated but sporozoite challenged mice
	CSP	‘CSP Protein immunised’ : Vaccinated and sporozoite challenged mice
	LOD	Limit of detection
	MEAN	Arithmetic mean
	GEOmean	Geometric mean
	SD	Standard deviation
	GOI	Gene of Interest
	HK	Housekeeping (Reference) gene
	Py18s	Plasmodium 18s Primers
	TBP	TBP reference gene Primers
	SDHA	SDHA reference gene Primers
	CT	Cycle threshold value
	dCT	delta cycle threshold value
	ddCT	delta delta cycle threshold value
	2^ddCT	Fold reduction
	Protected	Plasmodium 18s below the threshold of protection
	TechRep	Technical replicate
